# Supplementary material for: Pathogen Adaptation of HLA Alleles and Its Correlation with Autoimmune Diseases in the Han Chinese
Source: Genomics Proteomics Bioinformatics. 2025 Apr 29;23(2):qzaf038. doi: 10.1093/gpbjnl/qzaf038 (PMC12368854; doi:10.1093/gpbjnl/qzaf038)
Supplement: qzaf038_Supplementary_Data [file qzaf038_supplementary_data.zip]

Archive with 21 entries (21 files):
- FigureS1.jpg
- FigureS10.jpg
- FigureS11.jpg
- FigureS12.jpg
- FigureS13.jpg
- FigureS14.jpg
- FigureS15.jpg
- FigureS16.jpg
- FigureS17.jpg
- FigureS2.jpg
- FigureS3.jpg
- FigureS4.jpg
- FigureS5.jpg
- FigureS6.jpg
- FigureS7.jpg
- FigureS8.jpg
- FigureS9.jpg
- supplementary material captions.docx
- Table S1.docx
- Table S2.docx
- Table S3.docx
